# Supplementary material for: Transcriptomic profiling of hepatic tissues for drug metabolism genes in nonalcoholic fatty liver disease: A study of human and animals
Source: Front Endocrinol (Lausanne). 2023 Jan 4;13:1034494. doi: 10.3389/fendo.2022.1034494 (PMC9845619; doi:10.3389/fendo.2022.1034494)
Supplement: Supplementary file 1 [file Table_1.xlsx]

## Sheet: Sheet1
human_gene_id	human_gene_symbol
126	ADH1C
127	ADH4
128	ADH5
131	ADH7
137872	ADHFE1
126133	ALDH16A1
5832	ALDH18A1
216	ALDH1A1
8854	ALDH1A2
220	ALDH1A3
219	ALDH1B1
10840	ALDH1L1
160428	ALDH1L2
217	ALDH2
218	ALDH3A1
224	ALDH3A2
221	ALDH3B1
222	ALDH3B2
8659	ALDH4A1
7915	ALDH5A1
4329	ALDH6A1
501	ALDH7A1
64577	ALDH8A1
223	ALDH9A1
1583	CYP11A1
1584	CYP11B1
1585	CYP11B2
1586	CYP17A1
1588	CYP19A1
1543	CYP1A1
1544	CYP1A2
1545	CYP1B1
57404	CYP20A1
1589	CYP21A2
1591	CYP24A1
1592	CYP26A1
56603	CYP26B1
340665	CYP26C1
1593	CYP27A1
1594	CYP27B1
1571	CYP2E1
1572	CYP2F1
120227	CYP2R1
29785	CYP2S1
113612	CYP2U1
54905	CYP2W1
51302	CYP39A1
10858	CYP46A1
1580	CYP4B1
126410	CYP4F22
285440	CYP4V2
1595	CYP51A1
1581	CYP7A1
9420	CYP7B1
1582	CYP8B1
2326	FMO1
2327	FMO2
2328	FMO3
2329	FMO4
2330	FMO5
2331	FMOD
2876	GPX1
2877	GPX2
2878	GPX3
2879	GPX4
2880	GPX5
257202	GPX6
2882	GPX7
493869	GPX8
2938	GSTA1
2939	GSTA2
2940	GSTA3
2941	GSTA4
79807	GSTCD
373156	GSTK1
2944	GSTM1
2946	GSTM2
2947	GSTM3
2948	GSTM4
2949	GSTM5
9446	GSTO1
119391	GSTO2
2950	GSTP1
2952	GSTT1
2953	GSTT2
25774	GSTT4
2954	GSTZ1
4297	KMT2A
9757	KMT2B
58508	KMT2C
8085	KMT2D
55904	KMT2E
4128	MAOA
4129	MAOB
4257	MGST1
4258	MGST2
4259	MGST3
4353	MPO
9	NAT1
55226	NAT10
57106	NAT14
10	NAT2
24142	NAA80
9027	NAT8
339983	NAT8L
26151	NAT9
256302	NATD1
6554	SLC10A1
6555	SLC10A2
8273	SLC10A3
201780	SLC10A4
347051	SLC10A5
345274	SLC10A6
84068	SLC10A7
6556	SLC11A1
4891	SLC11A2
6558	SLC12A2
6559	SLC12A3
6560	SLC12A4
57468	SLC12A5
9990	SLC12A6
10723	SLC12A7
84561	SLC12A8
56996	SLC12A9
6561	SLC13A1
9058	SLC13A2
64849	SLC13A3
26266	SLC13A4
284111	SLC13A5
6563	SLC14A1
8170	SLC14A2
6564	SLC15A1
6565	SLC15A2
51296	SLC15A3
121260	SLC15A4
729025	SLC15A5
6566	SLC16A1
117247	SLC16A10
162515	SLC16A11
387700	SLC16A12
201232	SLC16A13
151473	SLC16A14
6567	SLC16A2
9123	SLC16A3
9122	SLC16A4
9121	SLC16A5
9120	SLC16A6
9194	SLC16A7
23539	SLC16A8
220963	SLC16A9
6568	SLC17A1
10246	SLC17A2
10786	SLC17A3
10050	SLC17A4
26503	SLC17A5
57084	SLC17A6
57030	SLC17A7
246213	SLC17A8
63910	SLC17A9
6570	SLC18A1
6571	SLC18A2
6572	SLC18A3
116843	SLC18B1
6573	SLC19A1
10560	SLC19A2
80704	SLC19A3
6505	SLC1A1
6506	SLC1A2
6507	SLC1A3
6509	SLC1A4
6510	SLC1A5
6511	SLC1A6
6512	SLC1A7
6574	SLC20A1
6575	SLC20A2
6580	SLC22A1
116085	SLC22A12
9390	SLC22A13
9389	SLC22A14
55356	SLC22A15
51310	SLC22A17
5002	SLC22A18
6582	SLC22A2
63027	SLC22A23
6581	SLC22A3
6583	SLC22A4
6584	SLC22A5
9356	SLC22A6
10864	SLC22A7
9376	SLC22A8
9963	SLC23A1
9962	SLC23A2
151295	SLC23A3
9187	SLC24A1
25769	SLC24A2
57419	SLC24A3
123041	SLC24A4
283652	SLC24A5
6576	SLC25A1
1468	SLC25A10
8402	SLC25A11
8604	SLC25A12
10165	SLC25A13
9016	SLC25A14
10166	SLC25A15
8034	SLC25A16
10478	SLC25A17
83733	SLC25A18
60386	SLC25A19
83884	SLC25A2
788	SLC25A20
89874	SLC25A21
79751	SLC25A22
79085	SLC25A23
29957	SLC25A24
114789	SLC25A25
115286	SLC25A26
9481	SLC25A27
81894	SLC25A28
123096	SLC25A29
5250	SLC25A3
253512	SLC25A30
83447	SLC25A31
81034	SLC25A32
84275	SLC25A33
284723	SLC25A34
399512	SLC25A35
55186	SLC25A36
51312	SLC25A37
54977	SLC25A38
51629	SLC25A39
291	SLC25A4
55972	SLC25A40
284427	SLC25A41
284439	SLC25A42
203427	SLC25A43
9673	SLC25A44
283130	SLC25A45
91137	SLC25A46
283600	SLC25A47
153328	SLC25A48
292	SLC25A5
92014	SLC25A51
401612	SLC25A53
10861	SLC26A1
65012	SLC26A10
284129	SLC26A11
1836	SLC26A2
1811	SLC26A3
5172	SLC26A4
375611	SLC26A5
65010	SLC26A6
116369	SLC26A8
115019	SLC26A9
376497	SLC27A1
11001	SLC27A2
11000	SLC27A3
10999	SLC27A4
10998	SLC27A5
28965	SLC27A6
9154	SLC28A1
9153	SLC28A2
64078	SLC28A3
2030	SLC29A1
3177	SLC29A2
55315	SLC29A3
222962	SLC29A4
6513	SLC2A1
81031	SLC2A10
154091	SLC2A12
114134	SLC2A13
6514	SLC2A2
6515	SLC2A3
6517	SLC2A4
6518	SLC2A5
11182	SLC2A6
29988	SLC2A8
56606	SLC2A9
7779	SLC30A1
55532	SLC30A10
7780	SLC30A2
7781	SLC30A3
7782	SLC30A4
64924	SLC30A5
55676	SLC30A6
148867	SLC30A7
169026	SLC30A8
10463	SLC30A9
1317	SLC31A1
1318	SLC31A2
140679	SLC32A1
9197	SLC33A1
6569	SLC34A1
10568	SLC34A2
10559	SLC35A1
7355	SLC35A2
23443	SLC35A3
113829	SLC35A4
55032	SLC35A5
10237	SLC35B1
347734	SLC35B2
51000	SLC35B3
84912	SLC35B4
55343	SLC35C1
51006	SLC35C2
23169	SLC35D1
11046	SLC35D2
340146	SLC35D3
79939	SLC35E1
55508	SLC35E3
339665	SLC35E4
222553	SLC35F1
54733	SLC35F2
148641	SLC35F3
80255	SLC35F5
54978	SLC35F6
159371	SLC35G1
80723	SLC35G2
146861	SLC35G3
206358	SLC36A1
153201	SLC36A2
285641	SLC36A3
120103	SLC36A4
54020	SLC37A1
219855	SLC37A2
84255	SLC37A3
2542	SLC37A4
81539	SLC38A1
124565	SLC38A10
151258	SLC38A11
54407	SLC38A2
10991	SLC38A3
55089	SLC38A4
92745	SLC38A5
145389	SLC38A6
55238	SLC38A7
146167	SLC38A8
153129	SLC38A9
27173	SLC39A1
57181	SLC39A10
201266	SLC39A11
221074	SLC39A12
91252	SLC39A13
23516	SLC39A14
29986	SLC39A2
29985	SLC39A3
55630	SLC39A4
283375	SLC39A5
25800	SLC39A6
7922	SLC39A7
64116	SLC39A8
55334	SLC39A9
6519	SLC3A1
6520	SLC3A2
30061	SLC40A1
254428	SLC41A1
84102	SLC41A2
54946	SLC41A3
8501	SLC43A1
124935	SLC43A2
29015	SLC43A3
23446	SLC44A1
57153	SLC44A2
126969	SLC44A3
80736	SLC44A4
204962	SLC44A5
50651	SLC45A1
51151	SLC45A2
85414	SLC45A3
57210	SLC45A4
113235	SLC46A1
57864	SLC46A2
283537	SLC46A3
55244	SLC47A1
146802	SLC47A2
55652	SLC48A1
6521	SLC4A1
57282	SLC4A10
83959	SLC4A11
22950	SLC4A1AP
6522	SLC4A2
6508	SLC4A3
8671	SLC4A4
57835	SLC4A5
9497	SLC4A7
9498	SLC4A8
83697	SLC4A9
55974	SLC50A1
200931	SLC51A
123264	SLC51B
79581	SLC52A2
113278	SLC52A3
6523	SLC5A1
125206	SLC5A10
115584	SLC5A11
159963	SLC5A12
6524	SLC5A2
6526	SLC5A3
6528	SLC5A5
8884	SLC5A6
60482	SLC5A7
160728	SLC5A8
200010	SLC5A9
6529	SLC6A1
6539	SLC6A12
6540	SLC6A13
11254	SLC6A14
55117	SLC6A15
28968	SLC6A16
388662	SLC6A17
348932	SLC6A18
340024	SLC6A19
6530	SLC6A2
6531	SLC6A3
6532	SLC6A4
9152	SLC6A5
6533	SLC6A6
6534	SLC6A7
6535	SLC6A8
6536	SLC6A9
6541	SLC7A1
56301	SLC7A10
23657	SLC7A11
157724	SLC7A13
57709	SLC7A14
6542	SLC7A2
84889	SLC7A3
6545	SLC7A4
8140	SLC7A5
9057	SLC7A6
84138	SLC7A6OS
9056	SLC7A7
23428	SLC7A8
11136	SLC7A9
6546	SLC8A1
6543	SLC8A2
6547	SLC8A3
80024	SLC8B1
6548	SLC9A1
6549	SLC9A2
6550	SLC9A3
9368	SLC9A3R1
9351	SLC9A3R2
389015	SLC9A4
6553	SLC9A5
10479	SLC9A6
84679	SLC9A7
23315	SLC9A8
285195	SLC9A9
150159	SLC9B1
133308	SLC9B2
53919	SLCO1C1
6578	SLCO2A1
11309	SLCO2B1
28232	SLCO3A1
28231	SLCO4A1
353189	SLCO4C1
81796	SLCO5A1
6817	SULT1A1
27284	SULT1B1
6819	SULT1C2
6783	SULT1E1
6822	SULT2A1
6820	SULT2B1
25830	SULT4A1
391365	SULT6B1
7173	TPO
54658	UGT1A1
54575	UGT1A10
54579	UGT1A5
54600	UGT1A9
10941	UGT2A1
574537	UGT2A2
79799	UGT2A3
133688	UGT3A1
167127	UGT3A2
